# Supplementary material for: A Potential SARS-CoV-2 Variant of Interest (VOI) Harboring Mutation E484K in the Spike Protein Was Identified within Lineage B.1.1.33 Circulating in Brazil
Source: Viruses. 2021 Apr 21;13(5):724. doi: 10.3390/v13050724 (PMC8143327; doi:10.3390/v13050724)
Supplement: Supplementary file 1 [file viruses-13-00724-s001.zip]

Archive with 8 entries (7 files):
- Resende_20210317_SupMaterial/
- __MACOSX/._Resende_20210317_SupMaterial
- Resende_20210317_SupMaterial/SupplementaryMaterial.docx
- __MACOSX/Resende_20210317_SupMaterial/._SupplementaryMaterial.docx
- Resende_20210317_SupMaterial/Supplementary Table S1 - gisaid_hcov-19_acknowledgement_table_2021_03_06_10.pdf
- __MACOSX/Resende_20210317_SupMaterial/._Supplementary Table S1 - gisaid_hcov-19_acknowledgement_table_2021_03_06_10.pdf
- Resende_20210317_SupMaterial/SupplementaryTableS2.docx
- __MACOSX/Resende_20210317_SupMaterial/._SupplementaryTableS2.docx
